# Supplementary material for: Identifying Predictor Variables for a Composite Risk Prediction Tool for Gestational Diabetes and Hypertensive Disorders of Pregnancy: A Modified Delphi Study
Source: Healthcare (Basel). 2024 Jul 8;12(13):1361. doi: 10.3390/healthcare12131361 (PMC11241067; doi:10.3390/healthcare12131361)
Supplement: Supplementary file 1 [file healthcare-12-01361-s001.zip]

Archive with 1 entries (1 files):
- healthcare-3058597-supplementary.pdf
